# Supplementary material for: The clinical features and genomic epidemiology of carbapenem-resistant Acinetobacter baumannii infections at a tertiary hospital in Vietnam
Source: J Glob Antimicrob Resist. 2023 Jun;33:267–75. doi: 10.1016/j.jgar.2023.04.007 (PMC10275762; doi:10.1016/j.jgar.2023.04.007)
Supplement: Supplementary file 3 — Supplementary Table 1: Metadata associated with A. baumannii isolates in our study [file mmc3.xlsx]

## Sheet: Sheet1
ID	Age	Gender	Date_of_admission	Date_discharge	Date_receiving_samples	Date_pos_wAB	duration_time_hosp	duration_time_ICU	duration_positive_with_hosp_adm	duration_positive_with_ICU_adm_sample	group_infection	Had_ICU_Adm	Sample_from_ICU	Underlying_diseases_beforeAB	Other	Lower_respiratory_tract_infection	Bloodstream_infection	Skin_Soft_Tissue_Infection	Intravenous_procedure	Respiratory_procedure	Other_Invasive_procedure	Immunosuppression	Prior_antibiotics_beforeAB.Aminoglycosides_1	Prior_antibiotics_beforeAB.Macrolides_2	Prior_antibiotics_beforeAB.3rd_generation_cephalosporins_4	Prior_antibiotics_beforeAB.Beta_Lactam_or_lactamase_inhibotors_combinations_5	Prior_antibiotics_beforeAB.Carbapenems_6	Prior_antibiotics_beforeAB.Glycopeptides_7	Prior_antibiotics_beforeAB.Fluoquinolones_8	Prior_antibiotics_beforeAB.Colistin_10	Prior_antibiotics_beforeAB.Linezoid_13	Definitive_antibiotic.Carbapenems	Definitive_antibiotic.3rd_generation_cephalosporins	Definitive_antibiotic.Glycopeptides	Definitive_antibiotic.Fluoroquinolones	Definitive_antibiotic.Linezoid	Definitive_antibiotic.Aminoglycosides	Definitive_antibiotic.Macrolides	Definitive_antibiotic.Beta_Lactam_or_lic	Definitive_antibiotic.Fosfomycin	Definitive_antibiotic.Colistin	CRAB	ST	Samples_types	Ward_of_samples_collection	Amikacin	Gentamicin	Piperacillin_Tazobactam	Cefotaxime
2	43	female	2020-08-11	2020-09-15	2020-08-20	2020-08-24	35		9		Hospital_Acquired_Infection	no	no	yes	yes	yes	no	yes	yes	yes	yes	yes	no	no	no	no	yes	no	no	no	no	yes	yes	yes	no	no	no	no	no	no	yes	R	571	Wounds	Anesthesia_Department	R	R	R	R
3	86	female	2020-06-20	2020-09-10	2020-08-21	2020-08-25	82	73	62	53	Hospital_Acquired_Infection	yes	yes	yes	no	yes	no	yes	yes	yes	no	yes	yes	no	no	yes	yes	yes	no	yes	yes	yes	no	no	no	yes	no	no	no	no	yes	R	164	Wounds	ICU	R	R	R	R
4	50	male	2020-08-10	2020-08-23	2020-08-22	2020-08-25	13	12	12	11	Hospital_Acquired_Infection	yes	yes	no	yes	no	no	no	yes	yes	no	yes	yes	no	no	no	yes	yes	yes	no	no	yes	no	yes	yes	no	yes	no	no	no	no	R	2	Sputum	ICU	R	R	R	R
5	83	female	2020-08-21	2020-09-07	2020-08-22	2020-08-25	17		1		Hospital_Acquired_Infection	no	no	yes	no	yes	no	no	yes	no	yes	no	no	no	no	no	yes	no	yes	no	no	yes	no	no	yes	no	no	no	no	no	no	R	2	Sputum	Emergency	R	R	R	R
6	53	male	2020-08-07	2020-09-12	2020-08-22	2020-08-25	36		15		Hospital_Acquired_Infection	no	no	yes	no	yes	no	no	no	yes	no	no	yes	no	yes	no	yes	yes	no	yes	yes	yes	no	yes	no	no	no	no	no	no	yes	R	2	Pus	Respiratory_Department	R	R	R	R
7	71	male	2020-08-22	2020-09-04	2020-08-23	2020-08-26	13		1		Hospital_Acquired_Infection	no	no	yes	no	no	no	yes	yes	no	yes	no	no	no	yes	no	no	no	no	no	no	no	yes	no	no	no	no	no	no	no	no	R	16	Urine	Neurology_Department	R	R	R	R
8	85	male	2020-08-05	2020-09-11	2020-08-27	2020-08-31	37	32	22	20	Hospital_Acquired_Infection	yes	yes	yes	no	yes	yes	yes	no	yes	no	yes	no	no	yes	no	no	yes	no	no	no	yes	yes	yes	no	no	no	no	no	no	no	R	2	Wounds	ICU	R	R	R	R
9	81	female	2020-08-29	2020-09-23	2020-08-31	2020-09-03	25		2		Hospital_Acquired_Infection	no	no	yes	no	no	no	yes	yes	no	no	no	no	no	yes	yes	no	no	no	no	no	no	yes	yes	no	no	no	no	no	no	yes	R	207	Pus	Neurology_Department	R	R	R	R
10	83	female	2020-06-19	2020-11-02	2020-08-31	2020-09-02	136	74	73	11	Hospital_Acquired_Infection	yes	yes	yes	yes	yes	no	no	yes	yes	yes	yes	no	no	no	no	yes	no	yes	yes	yes	yes	no	yes	no	yes	no	no	no	no	yes	R	2	Sputum	ICU	R	R	R	R
11	94	female	2020-08-17	2020-09-03	2020-08-31	2020-09-03	17		14		Hospital_Acquired_Infection	no	no	yes	yes	yes	no	no	no	no	yes	yes	no	no	no	no	yes	no	no	no	no	yes	no	no	no	no	no	no	no	no	no	R	32	Wounds	Geriatric-Palliative_care_Department	R	R	R	R
13	98	female	2020-08-22	2020-09-25	2020-09-04	2020-09-08	34	34	13	13	Hospital_Acquired_Infection	yes	yes	yes	no	yes	no	no	yes	yes	yes	yes	no	no	no	yes	yes	yes	no	no	yes	yes	no	no	no	no	no	no	no	no	yes	R	2	Sputum	ICU	R	R	R	R
14	82	female	2020-08-28	2020-10-02	2020-09-07	2020-09-09	35	34	10	9	Hospital_Acquired_Infection	yes	yes	yes	no	no	yes	yes	no	yes	yes	yes	no	yes	no	no	yes	yes	yes	no	no	yes	no	yes	yes	no	no	no	no	no	no	R	2	Pus	ICU	R	R	R	R
17	79	male	2020-09-03	2020-09-12	2020-09-08	2020-09-10	9	8	5	4	Hospital_Acquired_Infection	yes	yes	yes	yes	no	yes	yes	yes	yes	yes	yes	yes	no	no	no	no	yes	no	no	no	yes	no	yes	yes	no	no	no	no	no	yes	R	2	Sputum	ICU	R	R	R	R
18	45	male	2020-09-07	2020-10-17	2020-09-07	2020-09-10	40		0		Community_infection	no	no	yes	no	no	no	yes	no	no	no	no	no	no	no	no	no	no	no	no	no	yes	no	no	no	yes	no	no	no	no	no	R	571	Pus	Emergency	R	R	R	R
20	20	male	2020-08-26	2020-09-08	2020-09-08	2020-09-12	13	1	13	1	Hospital_Acquired_Infection	yes	yes	no	no	no	no	no	no	yes	yes	yes	yes	no	no	no	yes	yes	no	no	no	yes	no	yes	no	no	yes	no	no	no	no	S	503	Blood	ICU		S	S
22	90	female	2020-08-28	2020-10-27	2020-09-10	2020-09-12	60	48	13	13	Hospital_Acquired_Infection	yes	yes	yes	no	yes	yes	no	yes	yes	no	yes	no	yes	no	no	yes	no	no	yes	yes	yes	yes	no	no	yes	no	yes	yes	no	yes	R	571	Sputum	ICU	R	R	R	R
23	21	male	2020-08-28	2020-09-21	2020-09-10	2020-09-14	24		13		Hospital_Acquired_Infection	no	no	yes	no	no	no	no	yes	yes	yes	yes	no	no	yes	no	no	no	no	no	no	yes	no	yes	no	no	no	no	no	no	no	S	279	Sputum	Anesthesia_Department	S	S	S	I
24	94	female	2020-08-31	2020-10-02	2020-09-18	2020-09-19	32	32	18	18	Hospital_Acquired_Infection	yes	yes	yes	no	yes	yes	no	yes	yes	yes	yes	no	no	yes	no	yes	yes	yes	no	no	yes	yes	yes	no	yes	no	yes	no	no	yes	R	571	Sputum	ICU	R	R	R	R
25	76	female	2020-07-25	2020-09-16	2020-09-16	2020-09-18	53	53	53	53	Hospital_Acquired_Infection	yes	yes	no	no	no	yes	yes	yes	yes	yes	yes	no	no	no	no	yes	yes	no	no	no	yes	no	yes	no	no	no	yes	yes	no	yes	R	2	Sputum	ICU	R	R	R	R
27	28	male	2020-09-03	2020-09-29	2020-09-15	2020-09-19	26	26	12	12	Hospital_Acquired_Infection	yes	yes	no	no	yes	no	yes	no	yes	yes	yes	no	no	no	no	no	no	no	no	no	no	yes	no	no	yes	no	no	no	no	no	S	NF	Blood	ICU		S	S
28	32	male	2020-09-15	2020-09-19	2020-09-19	2020-09-22	4		4		Hospital_Acquired_Infection	no	no	yes	no	yes	no	yes	no	yes	no	no	no	no	no	no	no	no	no	no	no	no	no	no	no	no	no	no	no	no	no	R	2	Urine	Oto-Rhino-Laryngology_Department	S	S	R	R
31	65	male	2020-08-20	2020-11-02	2020-09-25	2020-09-26	74		36		Hospital_Acquired_Infection	no	no	yes	no	no	yes	yes	no	no	no	yes	no	no	no	no	yes	yes	yes	no	no	yes	no	no	no	yes	no	no	no	no	yes	R	2	Bronchoalveolar_lavage_aspirates_	Cardiology_Department	R	R	R	R
32	24	male	2020-09-23	2020-09-30	2020-09-23	2020-09-25	7		0		Hospital_Acquired_Infection	no	no	no	no	yes	no	no	no	no	no	no	no	no	no	no	no	no	no	no	no	yes	no	no	yes	no	no	no	no	no	no	R	571	Sputum	Emergency	R	R	R	R
33	64	female	2020-09-04	2020-10-15	2020-09-27	2020-09-30	41		23		Hospital_Acquired_Infection	no	no	yes	no	no	no	yes	no	no	yes	no	no	no	yes	yes	no	no	no	no	no	yes	yes	no	no	yes	yes	no	no	no	no	S	Miss	Bronchoalveolar_lavage_aspirates_	Anesthesia_Department	S	S	S	I
34	41	male	2020-09-16	2020-10-05	2020-09-28	2020-09-30	19	4	12	3	Hospital_Acquired_Infection	yes	yes	no	no	yes	yes	no	no	no	yes	no	no	no	yes	yes	yes	yes	yes	no	yes	yes	no	yes	yes	no	no	no	no	no	no	R	2	Sputum	ICU	R	R	R	R
35	74	male	2020-09-21	2020-10-15	2020-09-27	2020-09-30	24	24	6	6	Hospital_Acquired_Infection	yes	yes	yes	no	yes	yes	no	no	yes	no	yes	no	no	yes	no	yes	yes	yes	yes	no	no	yes	no	no	yes	no	yes	yes	no	yes	R	571	Sputum	ICU	R	R	R	R
36	69	female	2020-09-21	2020-09-28	2020-09-28	2020-10-01	7	5	7	5	Hospital_Acquired_Infection	yes	yes	yes	no	yes	no	no	yes	yes	no	yes	no	no	yes	yes	no	yes	no	no	no	yes	no	yes	no	no	no	no	no	no	no	R	2	Blood	ICU		R	R
37	71	male	2020-09-24	2020-10-09	2020-09-30	2020-10-02	15	6	6	6	Hospital_Acquired_Infection	yes	yes	yes	no	yes	no	no	no	yes	yes	no	no	no	no	yes	no	no	yes	no	no	no	yes	no	yes	no	no	no	no	no	no	S	351	Sputum	ICU	S	S	S	I
38	86	male	2020-09-27	2020-11-03	2020-09-29	2020-10-02	37	37	2	2	Hospital_Acquired_Infection	yes	yes	yes	yes	yes	yes	no	no	yes	no	yes	no	no	no	no	yes	no	yes	no	no	yes	no	no	yes	no	no	yes	no	no	yes	R	2	Sputum	ICU	R	R	R	R
39	88	female	2020-08-17	2020-10-24	2020-10-01	2020-10-03	68	68	45	45	Hospital_Acquired_Infection	yes	yes	yes	yes	yes	no	yes	yes	yes	yes	yes	yes	yes	yes	no	no	no	yes	yes	yes	no	yes	no	no	no	no	no	no	no	yes	R	2	Sputum	ICU	R	R	R	R
40	78	male	2020-09-18	2020-10-06	2020-10-02	2020-10-07	18		14		Hospital_Acquired_Infection	no	no	yes	no	yes	yes	no	yes	yes	yes	yes	no	no	no	no	yes	yes	yes	no	no	yes	no	yes	yes	no	no	no	no	no	no	R	338	Sputum	Cardiology_Department	S	R	R	R
43	94	male	2020-10-04	2020-10-22	2020-10-06	2020-10-09	18		2		Hospital_Acquired_Infection	no	no	yes	no	no	no	no	no	no	yes	no	no	no	no	no	no	no	no	no	no	no	yes	no	no	no	no	no	no	yes	no	R	571	Urine	Endocrinology_Department	R	R	R	R
44	71	female	2020-08-26	2020-10-17	2020-10-07	2020-10-10	52	25	42		Hospital_Acquired_Infection	yes	no	yes	yes	no	no	no	no	yes	yes	yes	no	no	no	no	yes	yes	yes	no	no	yes	no	yes	no	no	no	no	no	no	no	R	2	Wounds	Neurosurgery_Department	R	R	R	R
49	73	female	2020-09-24	2020-10-12	2020-10-12	2020-10-14	18	8	18	8	Hospital_Acquired_Infection	yes	yes	yes	no	no	no	yes	yes	yes	yes	no	no	no	no	yes	no	yes	no	no	no	yes	yes	yes	no	yes	no	no	no	no	no	R	2	Sputum	ICU	R	R	R	R
50	83	female	2020-09-17	2020-10-22	2020-10-13	2020-10-15	35		26		Hospital_Acquired_Infection	no	no	yes	no	yes	yes	yes	no	no	no	yes	no	no	yes	no	yes	yes	no	no	yes	yes	yes	yes	no	yes	no	no	no	no	no	R	2	Sputum	Endocrinology_Department	R	R	R	R
51	78	male	2020-10-06	2020-11-02	2020-10-16	2020-10-19	27	16	10	9	Hospital_Acquired_Infection	yes	yes	no	no	yes	no	no	no	yes	no	yes	no	no	yes	yes	no	no	no	no	yes	yes	yes	no	yes	no	no	no	no	no	yes	R	571	Sputum	ICU	R	R	R	R
52	65	female	2020-10-03	2020-10-19	2020-10-15	2020-10-17	16		12		Hospital_Acquired_Infection	no	no	yes	no	no	no	no	yes	yes	no	yes	no	no	no	no	no	no	no	no	no	no	yes	no	no	yes	no	no	yes	no	no	R	2	Sputum	Cardiology_Department	R	R	R	R
53	93	female	2020-10-12	2020-10-24	2020-10-18	2020-10-20	12	2	6	5	Hospital_Acquired_Infection	yes	yes	yes	no	yes	no	no	yes	yes	yes	yes	no	no	no	no	yes	no	no	no	no	yes	no	no	yes	yes	no	no	no	no	yes	R	NF	Sputum	ICU	R	R	R	R
54	87	male	2020-10-02	2020-10-24	2020-10-19	2020-10-21	22		17		Hospital_Acquired_Infection	no	no	yes	no	yes	no	no	yes	yes	no	yes	no	no	yes	no	yes	no	no	no	yes	yes	no	yes	no	no	no	no	no	no	yes	R	16	Sputum	Respiratory_Department	R	R	R	R
55	68	male	2020-10-18	2020-12-12	2020-10-20	2020-10-21	55		2		Hospital_Acquired_Infection	no	no	yes	no	yes	no	no	no	yes	no	yes	no	no	yes	no	yes	no	yes	no	no	yes	no	no	yes	no	no	no	no	no	yes	R	571	Sputum	Respiratory_Department	R	R	R	R
56	86	female	2020-10-12	2020-11-04	2020-10-17	2020-10-20	23		5		Hospital_Acquired_Infection	no	no	yes	no	no	no	no	no	no	no	no	no	no	no	no	no	no	no	no	no	yes	no	no	no	no	no	no	no	no	no	S	NF	Blood	Neurology_Department		S	S	I
58	73	female	2020-10-15	2020-10-29	2020-10-20	2020-10-23	14		5		Hospital_Acquired_Infection	no	no	yes	no	yes	yes	no	no	no	no	no	no	no	no	no	yes	no	no	no	no	yes	no	yes	no	no	no	no	no	no	no	R	16	Pus	Neurology_Department	R	S	R	R
59	64	male	2020-10-18	2020-10-26	2020-10-20	2020-10-22	8		2		Hospital_Acquired_Infection	no	no	yes	no	no	no	no	no	no	no	no	no	no	no	yes	no	no	yes	no	no	no	no	no	yes	no	no	no	yes	no	no	R	207	Urine	Neurology_Department	I	R	R	R
60	64	female	2020-10-12	2020-11-11	2020-10-25	2020-10-26	30	30	13	13	Hospital_Acquired_Infection	yes	yes	yes	no	yes	no	yes	no	yes	no	yes	no	yes	no	no	yes	no	yes	no	no	yes	no	no	yes	no	no	yes	no	no	no	R	2	Sputum	ICU	R	R	R	R
61	50	female	2020-10-07	2020-10-22	2020-10-21	2020-10-24	15	1	14	0	Hospital_Acquired_Infection	yes	yes	no	yes	yes	no	no	no	yes	no	yes	no	no	no	no	yes	no	yes	no	yes	yes	no	no	yes	yes	no	no	no	no	no	R	2	Sputum	ICU	R	R	R	R
64	60	male	2020-10-22	2020-10-22	2020-10-22	2020-10-26	0		0		Hospital_Acquired_Infection	no	no	no	no	no	no	no	no	yes	yes	no	no	no	no	no	no	no	no	no	no	no	yes	no	no	no	no	no	no	no	no	S	109	Urine	Emergency	R	R	S	R
65	89	female	2020-10-14	2020-11-02	2020-10-26	2020-10-28	19	2	12		Hospital_Acquired_Infection	yes	no	yes	no	yes	yes	yes	yes	yes	yes	yes	yes	no	no	no	yes	no	yes	no	yes	yes	no	no	no	yes	yes	no	no	no	yes	R	2	Sputum	Hepato-Biliary-Pancreatic_Department	R	R	R	R
66	72	male	2020-09-29	2020-11-21	2020-10-25	2020-10-28	53		26		Hospital_Acquired_Infection	no	no	no	no	yes	no	no	yes	yes	yes	no	no	no	no	no	no	no	no	no	yes	yes	no	no	no	yes	no	no	no	no	no	R	2	Sputum	Respiratory_Department	R	R	R	R
68	84	female	2020-09-24	2020-11-28	2020-10-27	2020-10-29	65	64	33	32	Hospital_Acquired_Infection	yes	yes	yes	no	yes	no	no	no	yes	no	yes	no	no	yes	no	yes	yes	yes	no	no	yes	yes	yes	yes	yes	yes	no	no	no	yes	R	2	Sputum	ICU	R	R	R	R
69	98	male	2020-10-01	2020-10-31	2020-10-28	2020-10-30	30		27		Hospital_Acquired_Infection	no	no	no	no	yes	no	no	no	yes	no	yes	no	no	no	no	yes	yes	yes	no	no	yes	no	yes	yes	no	no	yes	yes	no	no	R	16	Wounds	Neurosurgery_Department	S	S	R	R
70	43	male	2020-09-23	2020-11-16	2020-10-29	2020-10-31	54		36		Hospital_Acquired_Infection	no	no	no	yes	no	no	no	no	yes	yes	yes	no	no	no	yes	yes	yes	yes	no	no	yes	yes	yes	no	no	no	no	no	no	no	R	2	Wounds	Hepato-Biliary-Pancreatic_Department	S	I	S	R
71	88	male	2020-10-21	2020-11-15	2020-10-31	2020-11-03	25	25	10	10	Hospital_Acquired_Infection	yes	yes	yes	no	yes	no	no	no	yes	no	yes	no	no	no	no	yes	yes	yes	no	yes	yes	no	yes	yes	yes	no	no	no	no	no	R	2	Sputum	ICU	R	R	R	R
72	73	male	2020-10-31	2020-11-22	2020-10-31	2020-11-03	22	17	0	0	Hospital_Acquired_Infection	yes	yes	no	yes	yes	yes	no	no	yes	yes	yes	no	no	no	no	yes	yes	yes	no	no	no	no	no	yes	no	no	yes	no	no	yes	R	571	Sputum	ICU	R	R	R	R
77	70	male	2020-11-01	2020-11-03	2020-11-02	2020-11-05	2	1	1	0	Community_infection	yes	yes	yes	no	yes	no	no	no	no	no	yes	no	no	yes	no	yes	yes	yes	no	no	yes	yes	no	no	no	no	no	no	no	no	R	2	Sputum	ICU	R	R	R	R
80	85	female	2020-11-03	2020-11-12	2020-11-04	2020-11-06	9	8	1	0	Hospital_Acquired_Infection	yes	yes	yes	no	yes	yes	no	no	yes	no	yes	yes	no	no	no	yes	no	no	no	no	no	yes	no	no	yes	no	no	no	no	yes	R	2	Sputum	ICU	R	R	R	R
85	55	male	2020-10-08	2020-11-09	2020-11-06	2020-11-10	32		29		Hospital_Acquired_Infection	no	no	yes	no	yes	no	no	no	yes	no	yes	no	no	yes	yes	yes	no	yes	no	no	no	yes	no	yes	yes	no	no	yes	no	no	R	2	Sputum	Geriatric-Palliative_care_Department	R	R	R	R
86	86	female	2020-10-08	2020-11-17	2020-11-09	2020-11-11	40	32	32	32	Hospital_Acquired_Infection	yes	yes	yes	no	yes	no	no	no	yes	yes	yes	no	no	yes	no	yes	yes	no	no	no	yes	yes	yes	no	no	no	no	no	no	yes	R	2	Sputum	ICU	R	R	R	R
90	72	female	2020-11-02	2020-12-09	2020-11-09	2020-11-12	37	6	7	5	Hospital_Acquired_Infection	yes	yes	yes	no	no	no	no	no	yes	no	no	no	no	no	no	yes	no	no	no	no	yes	yes	yes	no	no	no	no	yes	no	no	R	2	Sputum	ICU	R	R	R	R
91	36	male	2020-10-02	2020-11-27	2020-11-09	2020-11-13	56		38		Hospital_Acquired_Infection	no	no	yes	no	no	yes	yes	no	no	no	no	no	no	no	no	yes	yes	no	no	no	no	yes	yes	no	no	no	no	no	no	no	R	2	Pus	Anesthesia_Department	R	R	R	R
92	66	male	2020-11-10	2020-12-10	2020-11-10	2020-11-13	30	12	0		Hospital_Acquired_Infection	yes	no	yes	no	yes	yes	no	no	no	no	no	no	no	no	yes	yes	yes	no	yes	yes	yes	no	yes	no	no	no	no	no	no	yes	R	2	Sputum	Cardiology_Department	R	R	R	R
93	83	male	2020-10-03	2020-12-23	2020-11-14	2020-11-17	81	15	42	39	Hospital_Acquired_Infection	yes	yes	yes	no	no	yes	no	yes	yes	no	yes	no	yes	yes	no	yes	yes	no	no	yes	yes	yes	yes	no	yes	no	yes	no	no	no	R	2	Sputum	ICU	R	R	R	R
95	91	male	2020-11-11	2020-12-01	2020-11-13	2020-11-17	20		2		Hospital_Acquired_Infection	no	no	yes	no	yes	no	no	no	no	yes	no	no	no	no	no	yes	no	no	no	yes	yes	no	no	no	yes	no	no	no	no	no	R	571	Sputum	Respiratory_Department	R	R	R	R
97	89	female	2020-11-12	2020-12-01	2020-11-14	2020-11-17	19		2		Hospital_Acquired_Infection	no	no	yes	no	no	no	no	no	no	no	no	no	no	no	no	yes	no	yes	no	no	yes	no	no	no	yes	no	no	yes	no	no	R	Miss	Sputum	Respiratory_Department	S	R	I	I
98	84	male	2020-11-09	2020-12-05	2020-11-16	2020-11-18	26		7		Hospital_Acquired_Infection	no	no	yes	no	yes	no	no	no	yes	no	yes	no	no	no	yes	yes	no	yes	no	no	yes	no	no	yes	no	no	no	no	no	yes	R	2	Sputum	Respiratory_Department	R	R	R	R
100	65	female	2020-08-17	2021-01-11	2020-11-18	2020-11-20	147	147	93	93	Hospital_Acquired_Infection	yes	yes	yes	no	yes	yes	yes	no	yes	yes	no	yes	yes	yes	no	yes	no	yes	yes	yes	no	yes	no	no	no	yes	no	no	no	yes	R	2	Sputum	ICU	R	R	R	R
101	86	male	2020-09-15	2020-12-15	2020-11-18	2020-11-20	91	80	64	53	Hospital_Acquired_Infection	yes	yes	no	no	no	no	no	no	yes	no	yes	no	no	no	yes	yes	yes	yes	no	no	yes	no	no	no	no	no	no	no	yes	no	R	2	Urine	ICU	R	R	R	R
103	92	male	2020-11-14	2020-12-17	2020-11-19	2020-11-21	33	32	5	4	Hospital_Acquired_Infection	yes	yes	yes	no	yes	no	no	no	yes	yes	no	no	no	no	yes	yes	no	no	no	no	no	yes	yes	no	no	yes	no	yes	no	yes	R	2	Sputum	ICU	R	R	R	R
104	52	male	2020-11-09	2020-11-23	2020-11-19	2020-11-21	14	10	10	6	Hospital_Acquired_Infection	yes	yes	yes	no	yes	yes	no	no	yes	no	yes	no	no	yes	no	yes	yes	no	no	no	yes	no	no	yes	no	no	no	no	no	no	R	2	Sputum	ICU	R	R	R	R
105	86	female	2020-11-06	2020-12-07	2020-11-19	2020-11-23	31		13		Hospital_Acquired_Infection	no	no	yes	no	no	no	yes	no	no	no	no	no	no	no	no	yes	yes	no	no	no	yes	no	yes	no	no	no	no	no	no	no	R	2	Wounds	Anesthesia_Department	R	R	R	R
107	43	male	2020-11-04	2020-11-23	2020-11-20	2020-11-24	19	19	16	16	Hospital_Acquired_Infection	yes	yes	yes	yes	yes	yes	yes	yes	no	yes	no	no	no	yes	no	yes	no	yes	yes	yes	yes	no	yes	yes	no	no	no	no	no	no	R	187	Sputum	ICU	R	R	R	R
108	55	male	2020-11-15	2020-12-03	2020-11-23	2020-11-26	18	13	8	3	Hospital_Acquired_Infection	yes	yes	yes	yes	no	yes	no	no	yes	no	yes	yes	no	no	no	no	no	no	no	yes	yes	no	no	no	yes	yes	no	no	no	yes	R	2	Sputum	ICU	R	R	R	R
110	64	male	2020-11-28	2020-12-04	2020-11-28	2020-12-01	6	6	0		Hospital_Acquired_Infection	yes	no	yes	no	yes	no	no	no	yes	no	no	no	no	no	no	yes	yes	yes	no	no	yes	yes	yes	no	no	no	no	no	no	yes	R	2	Urine	Emergency	R	R	R	R
111	82	male	2020-10-28	2020-12-25	2020-11-28	2020-12-01	58	32	31	13	Hospital_Acquired_Infection	yes	yes	yes	no	yes	yes	no	yes	yes	yes	yes	no	no	no	no	yes	no	no	yes	yes	yes	yes	yes	no	yes	no	no	yes	no	yes	R	2	Sputum	ICU	R	R	R	R
112	78	female	2020-12-08	2020-12-23	2020-12-11	2020-12-14	15		3		Hospital_Acquired_Infection	no	no	yes	no	no	no	no	no	no	no	yes	no	no	no	no	yes	no	yes	no	no	yes	no	no	yes	yes	no	no	no	no	no	R	571	Sputum	Cardiology_Department	R	R	R	R
113	90	female	2020-04-29	2020-08-04	2020-06-28	2020-07-01	97	83	60	46	Hospital_Acquired_Infection	yes	yes	yes	yes	yes	yes	no	yes	yes	yes	yes	no	no	no	no	yes	no	no	no	no	yes	no	no	no	no	yes	no	no	no	yes	R	2	Sputum	ICU	R	R	R	R
117	67	female	2020-06-23	2020-07-07	2020-07-04	2020-07-07	14		11		Hospital_Acquired_Infection	no	no	yes	no	no	yes	no	yes	no	no	yes	no	no	yes	no	yes	yes	no	no	yes	yes	no	no	no	yes	no	no	no	no	no	R	164	Pus	Endocrinology_Department	S	R	R	R
119	67	female	2020-07-03	2020-08-04	2020-07-11	2020-07-14	32		8		Hospital_Acquired_Infection	no	no	yes	yes	no	no	no	no	no	yes	no	no	no	no	no	no	no	no	no	no	no	yes	no	no	no	no	no	no	no	no	R	220	Urine	Neurology_Department	S	R	R	R
120	90	male	2020-07-03	2020-08-01	2020-07-14	2020-07-18	29	29	11	11	Hospital_Acquired_Infection	yes	yes	yes	no	yes	no	no	yes	yes	yes	yes	no	no	yes	no	yes	no	yes	yes	no	yes	no	no	yes	no	no	no	no	no	yes	R	2	Sputum	ICU	R	R	R	R
121	55	female	2020-07-13	2020-07-30	2020-07-14	2020-07-16	17		1		Community_infection	no	no	no	no	yes	no	no	no	no	no	no	no	no	no	yes	yes	no	no	no	no	yes	no	no	no	no	no	no	yes	no	yes	R	132	Sputum	Gastroenterology_Department	R	R	R	R
122	69	male	2020-07-21	2020-08-19	2020-07-21	2020-07-23	29		0		Hospital_Acquired_Infection	no	no	yes	no	yes	no	yes	no	yes	yes	no	no	no	no	no	no	yes	yes	no	no	yes	no	yes	no	no	yes	no	no	no	no	R	164	Pus	Endocrinology_Department	S	S	R	I
124	84	male	2020-06-02	2020-10-03	2020-07-22	2020-07-26	123	42	50		Hospital_Acquired_Infection	yes	no	yes	yes	yes	yes	no	yes	yes	yes	no	no	yes	no	yes	yes	yes	no	yes	no	no	no	no	yes	no	no	no	no	no	yes	R	2	Wounds	Anesthesia_Department	R	R	R	R
125	84	female	2020-07-22	2020-07-26	2020-07-26	2020-07-29	4	4	4	4	Hospital_Acquired_Infection	yes	yes	yes	yes	yes	yes	yes	yes	yes	no	yes	no	no	no	no	yes	yes	no	no	no	yes	no	yes	no	no	no	no	no	no	no	R	2	Sputum	ICU	R	R	R	R
126	43	female	2020-08-02	2020-08-12	2020-08-11	2020-08-15	10		9		Hospital_Acquired_Infection	no	no	yes	no	no	no	no	no	yes	no	no	no	no	no	no	no	no	no	no	no	no	no	no	no	no	no	no	no	yes	no	S	64	Urine	Neurology_Department	S	S	S	R
811	92	male	2020-10-19	2020-11-05	2020-11-04	2020-11-06	17	4	16	3	Hospital_Acquired_Infection	yes	yes	yes	yes	yes	no	no	no	yes	no	yes	no	no	no	no	yes	yes	yes	no	yes	yes	yes	yes	yes	no	no	no	no	no	yes	R	2	Sputum	ICU	R	R	R	R
[truncated: 8 more columns]
