# Supplementary material for: The clinical features and genomic epidemiology of carbapenem-resistant Acinetobacter baumannii infections at a tertiary hospital in Vietnam
Source: J Glob Antimicrob Resist. 2023 Jun;33:267–75. doi: 10.1016/j.jgar.2023.04.007 (PMC10275762; doi:10.1016/j.jgar.2023.04.007)
Supplement: Supplementary file 4 — Supplementary Table 2: Metadata associated with previously published A. baumannii ST2 isolates from Hospital for Tropical Diseases (HTD) and Cho Ray hospital (CR) in HCMC, Vietnam [file mmc4.xls]

## Sheet: HTD-CR-Published ST2
Hoapital	Location	study_accession	sample_accession	experiment_accession	run_accession	submission_accession	tax_id	scientific_name	instrument_model	library_name	library_layout	library_source	read_count	first_public	study_alias	collection_date	geographic_location	host	host_disease	isolation_source
Cho Ray	HCMC, Vietnam	PRJDB3914	SAMD00030154	DRX032173	DRR035540	DRA003559	470	Acinetobacter baumannii	Illumina MiSeq		PAIRED	GENOMIC	664951	2015-05-06	DRP002665	"2011"	"Viet Nam:Ho Chi Minh"	"Homo sapiens"
Cho Ray	HCMC, Vietnam	PRJDB3914	SAMD00030159	DRX032178	DRR035545	DRA003559	470	Acinetobacter baumannii	Illumina MiSeq		PAIRED	GENOMIC	558069	2015-05-06	DRP002665	"2011"	"Viet Nam:Ho Chi Minh"	"Homo sapiens"
Cho Ray	HCMC, Vietnam	PRJDB3914	SAMD00030170	DRX032189	DRR035556	DRA003559	470	Acinetobacter baumannii	Illumina MiSeq		PAIRED	GENOMIC	614482	2015-05-06	DRP002665	"2011"	"Viet Nam:Ho Chi Minh"	"Homo sapiens"
Cho Ray	HCMC, Vietnam	PRJDB3914	SAMD00030172	DRX032191	DRR035558	DRA003559	470	Acinetobacter baumannii	Illumina MiSeq		PAIRED	GENOMIC	608580	2015-05-06	DRP002665	"2011"	"Viet Nam:Ho Chi Minh"	"Homo sapiens"
Cho Ray	HCMC, Vietnam	PRJDB3914	SAMD00030173	DRX032192	DRR035559	DRA003559	470	Acinetobacter baumannii	Illumina MiSeq		PAIRED	GENOMIC	796361	2015-05-06	DRP002665	"2011"	"Viet Nam:Ho Chi Minh"	"Homo sapiens"
Cho Ray	HCMC, Vietnam	PRJDB3914	SAMD00030174	DRX032193	DRR035560	DRA003559	470	Acinetobacter baumannii	Illumina MiSeq		PAIRED	GENOMIC	634005	2015-05-06	DRP002665	"2011"	"Viet Nam:Ho Chi Minh"	"Homo sapiens"
Cho Ray	HCMC, Vietnam	PRJDB3914	SAMD00030183	DRX032202	DRR035569	DRA003559	470	Acinetobacter baumannii	Illumina MiSeq		PAIRED	GENOMIC	605369	2015-05-06	DRP002665	"2011"	"Viet Nam:Ho Chi Minh"	"Homo sapiens"
Cho Ray	HCMC, Vietnam	PRJDB3914	SAMD00030187	DRX032206	DRR035573	DRA003559	470	Acinetobacter baumannii	Illumina MiSeq		PAIRED	GENOMIC	566814	2015-05-06	DRP002665	"2011"	"Viet Nam:Ho Chi Minh"	"Homo sapiens"
Cho Ray	HCMC, Vietnam	PRJDB3914	SAMD00030192	DRX032211	DRR035578	DRA003559	470	Acinetobacter baumannii	Illumina MiSeq		PAIRED	GENOMIC	703910	2015-05-06	DRP002665	"2012"	"Viet Nam:Ho Chi Minh"	"Homo sapiens"
Cho Ray	HCMC, Vietnam	PRJDB3914	SAMD00030193	DRX032212	DRR035579	DRA003559	470	Acinetobacter baumannii	Illumina MiSeq		PAIRED	GENOMIC	616792	2015-05-06	DRP002665	"2012"	"Viet Nam:Ho Chi Minh"	"Homo sapiens"
Cho Ray	HCMC, Vietnam	PRJDB3914	SAMD00030197	DRX032216	DRR035583	DRA003559	470	Acinetobacter baumannii	Illumina MiSeq		PAIRED	GENOMIC	520931	2015-05-06	DRP002665	"2012"	"Viet Nam:Ho Chi Minh"	"Homo sapiens"
Cho Ray	HCMC, Vietnam	PRJDB3914	SAMD00030198	DRX032217	DRR035584	DRA003559	470	Acinetobacter baumannii	Illumina MiSeq		PAIRED	GENOMIC	795798	2015-05-06	DRP002665	"2012"	"Viet Nam:Ho Chi Minh"	"Homo sapiens"
Cho Ray	HCMC, Vietnam	PRJDB3914	SAMD00030214	DRX032233	DRR035600	DRA003559	470	Acinetobacter baumannii	Illumina MiSeq		PAIRED	GENOMIC	690738	2015-05-06	DRP002665	"2012"	"Viet Nam:Ho Chi Minh"	"Homo sapiens"
Cho Ray	HCMC, Vietnam	PRJDB3914	SAMD00030215	DRX032234	DRR035601	DRA003559	470	Acinetobacter baumannii	Illumina MiSeq		PAIRED	GENOMIC	742422	2015-05-06	DRP002665	"2012"	"Viet Nam:Ho Chi Minh"	"Homo sapiens"
Cho Ray	HCMC, Vietnam	PRJDB3914	SAMD00030235	DRX032254	DRR035621	DRA003559	470	Acinetobacter baumannii	Illumina MiSeq		PAIRED	GENOMIC	551300	2015-05-06	DRP002665	"2013"	"Viet Nam:Ho Chi Minh"	"Homo sapiens"
Cho Ray	HCMC, Vietnam	PRJDB3914	SAMD00030236	DRX032255	DRR035622	DRA003559	470	Acinetobacter baumannii	Illumina MiSeq		PAIRED	GENOMIC	437884	2015-05-06	DRP002665	"2013"	"Viet Nam:Ho Chi Minh"	"Homo sapiens"
Cho Ray	HCMC, Vietnam	PRJDB3914	SAMD00030237	DRX032256	DRR035623	DRA003559	470	Acinetobacter baumannii	Illumina MiSeq		PAIRED	GENOMIC	475751	2015-05-06	DRP002665	"2013"	"Viet Nam:Ho Chi Minh"	"Homo sapiens"
HTD	HCMC, Vietnam	PRJEB2801	SAMEA1569402	ERX165104	ERR190414	ERA171352	470	Acinetobacter baumannii	Illumina HiSeq 2000	5664768	PAIRED	GENOMIC	2689628	2012-06-11	Acinetobacter_baumannii_multiple_antimicrobial_resistance-sc-2011-12-14T20:29:36Z-2069
HTD	HCMC, Vietnam	PRJEB2801	SAMEA1569436	ERX165105	ERR190415	ERA171352	470	Acinetobacter baumannii	Illumina HiSeq 2000	5664769	PAIRED	GENOMIC	2211494	2012-06-11	Acinetobacter_baumannii_multiple_antimicrobial_resistance-sc-2011-12-14T20:29:36Z-2069
HTD	HCMC, Vietnam	PRJEB2801	SAMEA1569477	ERX165107	ERR190417	ERA171352	470	Acinetobacter baumannii	Illumina HiSeq 2000	5664771	PAIRED	GENOMIC	2121011	2012-06-11	Acinetobacter_baumannii_multiple_antimicrobial_resistance-sc-2011-12-14T20:29:36Z-2069
HTD	HCMC, Vietnam	PRJEB2801	SAMEA1569374	ERX165108	ERR190418	ERA171352	470	Acinetobacter baumannii	Illumina HiSeq 2000	5664772	PAIRED	GENOMIC	1691594	2012-06-11	Acinetobacter_baumannii_multiple_antimicrobial_resistance-sc-2011-12-14T20:29:36Z-2069
HTD	HCMC, Vietnam	PRJEB2801	SAMEA1569528	ERX165113	ERR190423	ERA171352	470	Acinetobacter baumannii	Illumina HiSeq 2000	5664777	PAIRED	GENOMIC	2546587	2012-06-11	Acinetobacter_baumannii_multiple_antimicrobial_resistance-sc-2011-12-14T20:29:36Z-2069
HTD	HCMC, Vietnam	PRJEB2801	SAMEA1569551	ERX165115	ERR190425	ERA171352	470	Acinetobacter baumannii	Illumina HiSeq 2000	5664779	PAIRED	GENOMIC	1882180	2012-06-11	Acinetobacter_baumannii_multiple_antimicrobial_resistance-sc-2011-12-14T20:29:36Z-2069
HTD	HCMC, Vietnam	PRJEB2801	SAMEA1569488	ERX165138	ERR190448	ERA171352	470	Acinetobacter baumannii	Illumina HiSeq 2000	5664802	PAIRED	GENOMIC	2550155	2012-06-11	Acinetobacter_baumannii_multiple_antimicrobial_resistance-sc-2011-12-14T20:29:36Z-2069
HTD	HCMC, Vietnam	PRJEB2801	SAMEA1569449	ERX165140	ERR190450	ERA171352	470	Acinetobacter baumannii	Illumina HiSeq 2000	5664804	PAIRED	GENOMIC	2920139	2012-06-11	Acinetobacter_baumannii_multiple_antimicrobial_resistance-sc-2011-12-14T20:29:36Z-2069
HTD	HCMC, Vietnam	PRJEB2801	SAMEA1569487	ERX165142	ERR190452	ERA171352	470	Acinetobacter baumannii	Illumina HiSeq 2000	5664806	PAIRED	GENOMIC	2173388	2012-06-11	Acinetobacter_baumannii_multiple_antimicrobial_resistance-sc-2011-12-14T20:29:36Z-2069
HTD	HCMC, Vietnam	PRJEB2801	SAMEA1569399	ERX165144	ERR190454	ERA171352	470	Acinetobacter baumannii	Illumina HiSeq 2000	5664808	PAIRED	GENOMIC	1920178	2012-06-11	Acinetobacter_baumannii_multiple_antimicrobial_resistance-sc-2011-12-14T20:29:36Z-2069
HTD	HCMC, Vietnam	PRJEB2801	SAMEA1569516	ERX165147	ERR190457	ERA171352	470	Acinetobacter baumannii	Illumina HiSeq 2000	5664811	PAIRED	GENOMIC	841131	2012-06-11	Acinetobacter_baumannii_multiple_antimicrobial_resistance-sc-2011-12-14T20:29:36Z-2069
HTD	HCMC, Vietnam	PRJEB2801	SAMEA1569478	ERX165155	ERR190465	ERA171352	470	Acinetobacter baumannii	Illumina HiSeq 2000	5664819	PAIRED	GENOMIC	1856599	2012-06-11	Acinetobacter_baumannii_multiple_antimicrobial_resistance-sc-2011-12-14T20:29:36Z-2069
HTD	HCMC, Vietnam	PRJEB2801	SAMEA1569454	ERX165159	ERR190469	ERA171352	470	Acinetobacter baumannii	Illumina HiSeq 2000	5664823	PAIRED	GENOMIC	1931454	2012-06-11	Acinetobacter_baumannii_multiple_antimicrobial_resistance-sc-2011-12-14T20:29:36Z-2069
HTD	HCMC, Vietnam	PRJEB2801	SAMEA1569534	ERX165162	ERR190472	ERA171352	470	Acinetobacter baumannii	Illumina HiSeq 2000	5664826	PAIRED	GENOMIC	2190995	2012-06-11	Acinetobacter_baumannii_multiple_antimicrobial_resistance-sc-2011-12-14T20:29:36Z-2069
HTD	HCMC, Vietnam	PRJEB2801	SAMEA1569472	ERX165163	ERR190473	ERA171352	470	Acinetobacter baumannii	Illumina HiSeq 2000	5664827	PAIRED	GENOMIC	1897221	2012-06-11	Acinetobacter_baumannii_multiple_antimicrobial_resistance-sc-2011-12-14T20:29:36Z-2069
HTD	HCMC, Vietnam	PRJEB2801	SAMEA1569483	ERX165164	ERR190474	ERA171352	470	Acinetobacter baumannii	Illumina HiSeq 2000	5664828	PAIRED	GENOMIC	2284961	2012-06-11	Acinetobacter_baumannii_multiple_antimicrobial_resistance-sc-2011-12-14T20:29:36Z-2069
HTD	HCMC, Vietnam	PRJEB2801	SAMEA1569382	ERX165165	ERR190475	ERA171352	470	Acinetobacter baumannii	Illumina HiSeq 2000	5664829	PAIRED	GENOMIC	1875272	2012-06-11	Acinetobacter_baumannii_multiple_antimicrobial_resistance-sc-2011-12-14T20:29:36Z-2069
HTD	HCMC, Vietnam	PRJEB2801	SAMEA1569428	ERX165168	ERR190478	ERA171352	470	Acinetobacter baumannii	Illumina HiSeq 2000	5664832	PAIRED	GENOMIC	2230741	2012-06-11	Acinetobacter_baumannii_multiple_antimicrobial_resistance-sc-2011-12-14T20:29:36Z-2069
HTD	HCMC, Vietnam	PRJEB2801	SAMEA1569407	ERX165169	ERR190479	ERA171352	470	Acinetobacter baumannii	Illumina HiSeq 2000	5664833	PAIRED	GENOMIC	1874297	2012-06-11	Acinetobacter_baumannii_multiple_antimicrobial_resistance-sc-2011-12-14T20:29:36Z-2069
HTD	HCMC, Vietnam	PRJEB2801	SAMEA1569548	ERX165170	ERR190480	ERA171352	470	Acinetobacter baumannii	Illumina HiSeq 2000	5664834	PAIRED	GENOMIC	2005501	2012-06-11	Acinetobacter_baumannii_multiple_antimicrobial_resistance-sc-2011-12-14T20:29:36Z-2069
HTD	HCMC, Vietnam	PRJEB2801	SAMEA1569425	ERX165174	ERR190484	ERA171352	470	Acinetobacter baumannii	Illumina HiSeq 2000	5664838	PAIRED	GENOMIC	2278628	2012-06-11	Acinetobacter_baumannii_multiple_antimicrobial_resistance-sc-2011-12-14T20:29:36Z-2069
HTD	HCMC, Vietnam	PRJEB2801	SAMEA1569459	ERX165180	ERR190490	ERA171352	470	Acinetobacter baumannii	Illumina HiSeq 2000	5664844	PAIRED	GENOMIC	2308175	2012-06-11	Acinetobacter_baumannii_multiple_antimicrobial_resistance-sc-2011-12-14T20:29:36Z-2069
HTD	HCMC, Vietnam	PRJEB2801	SAMEA1569519	ERX165181	ERR190491	ERA171352	470	Acinetobacter baumannii	Illumina HiSeq 2000	5664845	PAIRED	GENOMIC	1934345	2012-06-11	Acinetobacter_baumannii_multiple_antimicrobial_resistance-sc-2011-12-14T20:29:36Z-2069
HTD	HCMC, Vietnam	PRJEB2801	SAMEA1569396	ERX165183	ERR190493	ERA171352	470	Acinetobacter baumannii	Illumina HiSeq 2000	5664847	PAIRED	GENOMIC	2024362	2012-06-11	Acinetobacter_baumannii_multiple_antimicrobial_resistance-sc-2011-12-14T20:29:36Z-2069
HTD	HCMC, Vietnam	PRJEB2801	SAMEA1569545	ERX165188	ERR190498	ERA171352	470	Acinetobacter baumannii	Illumina HiSeq 2000	5664852	PAIRED	GENOMIC	2137865	2012-06-11	Acinetobacter_baumannii_multiple_antimicrobial_resistance-sc-2011-12-14T20:29:36Z-2069
HTD	HCMC, Vietnam	PRJEB2801	SAMEA1569380	ERX165189	ERR190499	ERA171352	470	Acinetobacter baumannii	Illumina HiSeq 2000	5664853	PAIRED	GENOMIC	1806568	2012-06-11	Acinetobacter_baumannii_multiple_antimicrobial_resistance-sc-2011-12-14T20:29:36Z-2069
HTD	HCMC, Vietnam	PRJEB2801	SAMEA1569461	ERX165190	ERR190500	ERA171352	470	Acinetobacter baumannii	Illumina HiSeq 2000	5664854	PAIRED	GENOMIC	2272758	2012-06-11	Acinetobacter_baumannii_multiple_antimicrobial_resistance-sc-2011-12-14T20:29:36Z-2069
HTD	HCMC, Vietnam	PRJEB2801	SAMEA1569484	ERX165191	ERR190501	ERA171352	470	Acinetobacter baumannii	Illumina HiSeq 2000	5664855	PAIRED	GENOMIC	2294110	2012-06-11	Acinetobacter_baumannii_multiple_antimicrobial_resistance-sc-2011-12-14T20:29:36Z-2069
HTD	HCMC, Vietnam	PRJEB2801	SAMEA1569536	ERX172257	ERR197568	ERA175159	470	Acinetobacter baumannii	Illumina HiSeq 2000	5669516	PAIRED	GENOMIC	1860627	19/11/2012	Acinetobacter_baumannii_multiple_antimicrobial_resistance-sc-2011-12-14T20:29:36Z-2069
HTD	HCMC, Vietnam	PRJEB2801	SAMEA1569506	ERX172259	ERR197570	ERA175159	470	Acinetobacter baumannii	Illumina HiSeq 2000	5669518	PAIRED	GENOMIC	1940521	19/11/2012	Acinetobacter_baumannii_multiple_antimicrobial_resistance-sc-2011-12-14T20:29:36Z-2069
HTD	HCMC, Vietnam	PRJEB2801	SAMEA1569531	ERX172283	ERR197594	ERA175159	470	Acinetobacter baumannii	Illumina HiSeq 2000	5669542	PAIRED	GENOMIC	2484802	19/11/2012	Acinetobacter_baumannii_multiple_antimicrobial_resistance-sc-2011-12-14T20:29:36Z-2069
HTD	HCMC, Vietnam	PRJEB2801	SAMEA1569555	ERX172290	ERR197601	ERA175159	470	Acinetobacter baumannii	Illumina HiSeq 2000	5669549	PAIRED	GENOMIC	2174429	19/11/2012	Acinetobacter_baumannii_multiple_antimicrobial_resistance-sc-2011-12-14T20:29:36Z-2069
HTD	HCMC, Vietnam	PRJEB2801	SAMEA1569416	ERX172299	ERR197610	ERA175159	470	Acinetobacter baumannii	Illumina HiSeq 2000	5669558	PAIRED	GENOMIC	1515713	19/11/2012	Acinetobacter_baumannii_multiple_antimicrobial_resistance-sc-2011-12-14T20:29:36Z-2069
HTD	HCMC, Vietnam	PRJEB2801	SAMEA1569444	ERX172301	ERR197612	ERA175159	470	Acinetobacter baumannii	Illumina HiSeq 2000	5669560	PAIRED	GENOMIC	1696278	19/11/2012	Acinetobacter_baumannii_multiple_antimicrobial_resistance-sc-2011-12-14T20:29:36Z-2069
HTD	HCMC, Vietnam	PRJEB2801	SAMEA1569447	ERX172302	ERR197613	ERA175159	470	Acinetobacter baumannii	Illumina HiSeq 2000	5669561	PAIRED	GENOMIC	2423283	19/11/2012	Acinetobacter_baumannii_multiple_antimicrobial_resistance-sc-2011-12-14T20:29:36Z-2069
HTD	HCMC, Vietnam	PRJEB2801	SAMEA1569547	ERX172303	ERR197614	ERA175159	470	Acinetobacter baumannii	Illumina HiSeq 2000	5669562	PAIRED	GENOMIC	1859119	19/11/2012	Acinetobacter_baumannii_multiple_antimicrobial_resistance-sc-2011-12-14T20:29:36Z-2069
HTD	HCMC, Vietnam	PRJEB2801	SAMEA1569401	ERX172308	ERR197619	ERA175159	470	Acinetobacter baumannii	Illumina HiSeq 2000	5669567	PAIRED	GENOMIC	1956644	19/11/2012	Acinetobacter_baumannii_multiple_antimicrobial_resistance-sc-2011-12-14T20:29:36Z-2069
HTD	HCMC, Vietnam	PRJEB2801	SAMEA1569419	ERX172309	ERR197620	ERA175159	470	Acinetobacter baumannii	Illumina HiSeq 2000	5669568	PAIRED	GENOMIC	2118703	19/11/2012	Acinetobacter_baumannii_multiple_antimicrobial_resistance-sc-2011-12-14T20:29:36Z-2069
HTD	HCMC, Vietnam	PRJEB2801	SAMEA1569540	ERX172310	ERR197621	ERA175159	470	Acinetobacter baumannii	Illumina HiSeq 2000	5669569	PAIRED	GENOMIC	2497138	19/11/2012	Acinetobacter_baumannii_multiple_antimicrobial_resistance-sc-2011-12-14T20:29:36Z-2069
HTD	HCMC, Vietnam	PRJEB2801	SAMEA1569463	ERX172311	ERR197622	ERA175159	470	Acinetobacter baumannii	Illumina HiSeq 2000	5669570	PAIRED	GENOMIC	1507315	19/11/2012	Acinetobacter_baumannii_multiple_antimicrobial_resistance-sc-2011-12-14T20:29:36Z-2069
HTD	HCMC, Vietnam	PRJEB2801	SAMEA1569388	ERX172312	ERR197623	ERA175159	470	Acinetobacter baumannii	Illumina HiSeq 2000	5669571	PAIRED	GENOMIC	2182876	19/11/2012	Acinetobacter_baumannii_multiple_antimicrobial_resistance-sc-2011-12-14T20:29:36Z-2069
HTD	HCMC, Vietnam	PRJEB2801	SAMEA1569552	ERX172313	ERR197624	ERA175159	470	Acinetobacter baumannii	Illumina HiSeq 2000	5669572	PAIRED	GENOMIC	2880309	19/11/2012	Acinetobacter_baumannii_multiple_antimicrobial_resistance-sc-2011-12-14T20:29:36Z-2069
HTD	HCMC, Vietnam	PRJEB2801	SAMEA1569415	ERX172316	ERR197627	ERA175159	470	Acinetobacter baumannii	Illumina HiSeq 2000	5669575	PAIRED	GENOMIC	1969341	19/11/2012	Acinetobacter_baumannii_multiple_antimicrobial_resistance-sc-2011-12-14T20:29:36Z-2069
HTD	HCMC, Vietnam	PRJEB2801	SAMEA1569502	ERX172317	ERR197628	ERA175159	470	Acinetobacter baumannii	Illumina HiSeq 2000	5669576	PAIRED	GENOMIC	2358337	19/11/2012	Acinetobacter_baumannii_multiple_antimicrobial_resistance-sc-2011-12-14T20:29:36Z-2069
HTD	HCMC, Vietnam	PRJEB2801	SAMEA1569479	ERX172320	ERR197631	ERA175159	470	Acinetobacter baumannii	Illumina HiSeq 2000	5669579	PAIRED	GENOMIC	1819775	19/11/2012	Acinetobacter_baumannii_multiple_antimicrobial_resistance-sc-2011-12-14T20:29:36Z-2069
HTD	HCMC, Vietnam	PRJEB2801	SAMEA1569515	ERX172332	ERR197643	ERA175159	470	Acinetobacter baumannii	Illumina HiSeq 2000	5669591	PAIRED	GENOMIC	2005441	19/11/2012	Acinetobacter_baumannii_multiple_antimicrobial_resistance-sc-2011-12-14T20:29:36Z-2069
HTD	HCMC, Vietnam	PRJEB2801	SAMEA1876503	ERX238246	ERR263728	ERA207942	470	Acinetobacter baumannii	Illumina HiSeq 2000	6416534	PAIRED	GENOMIC	1536437	22/04/2013	Acinetobacter_baumannii_multiple_antimicrobial_resistance-sc-2011-12-14T20:29:36Z-2069
