# Supplementary material for: The clinical features and genomic epidemiology of carbapenem-resistant Acinetobacter baumannii infections at a tertiary hospital in Vietnam
Source: J Glob Antimicrob Resist. 2023 Jun;33:267–75. doi: 10.1016/j.jgar.2023.04.007 (PMC10275762; doi:10.1016/j.jgar.2023.04.007)
Supplement: Supplementary file 5 — Supplementary Table 3: Quality assessment of whole genome sequencing data [file mmc5.xlsx]

## Sheet: Sheet1
ID	numContigs	totalBases	N50	smallest	lowerQ	median	upperQ	largest	Average Read Depth	Breadth of coverage(%)	Accession
2	165	3972246	103750	104	319	1578	22596	240337	53	92.2165	ERR9609933
3	465	3671515	13736	179	2583	4910	10121	60209	15	85.0603	ERR9609942
4	111	3918249	121791	104	1012	6234	47156	256482	88	95.1872	ERR9609947
5	105	3932983	120826	105	542	4215	47999	292477	39	95.0347	ERR9609957
6	97	3931204	162188	105	542	3640	44762	272750	45	95.0016	ERR9609965
7	132	3894267	69613	127	4005	11329	41358	197792	57	84.7124	ERR9609970
8	207	3957423	42031	105	2009	8200	28451	139983	33	95.0329	ERR9609975
9	121	4054075	114457	100	651	6974	38344	402636	50	78.0113	ERR9609982
10	193	3994807	55987	103	2023	8073	28030	222184	44	95.0569	ERR9609908
11	181	3808033	41064	108	2506	11947	32853	123194	50	86.6568	ERR9609915
13	141	3838740	66955	110	636	8738	41169	222184	58	93.7273	ERR9609922
14	131	3962256	74182	105	2278	12573	39816	237711	74	95.1574	ERR9609923
17	160	3912020	58476	101	2216	10555	33267	178171	65	94.955	ERR9609924
18	166	3845961	78352	107	373	4916	26264	173842	69	92.4241	ERR9609925
20	167	3580277	48050	119	2239	10500	30704	185336	40	84.0264	ERR9609926
22	224	3911524	39631	104	820	7560	22358	146531	62	92.2141	ERR9609927
23	97	3806992	88362	115	5466	17813	57271	279352	72	79.1413	ERR9609928
24	230	3912461	40185	103	1098	7396	22404	143484	59	92.2894	ERR9609929
25	228	3976283	39714	105	2748	8879	24771	106880	57	95.0397	ERR9609930
27	106	3797626	70104	103	6648	21368	54592	183189	56	84.4381	ERR9609931
28	141	3655130	60556	105	2088	10891	36813	191982	99	89.8393	ERR9609932
31	95	3939972	130860	101	1154	6840	50035	256482	82	95.2418	ERR9609934
32	178	3978151	75578	104	373	2445	28834	252375	78	93.4378	ERR9609935
34	150	3815606	54603	105	3281	14881	35408	164447	54	94.0409	ERR9609936
35	194	3924932	56931	100	675	7311	30130	122860	59	92.3066	ERR9609937
36	125	3890665	81052	105	2485	14867	38359	206709	54	95.3159	ERR9609938
37	133	3873061	68961	128	3470	11871	35201	358228	50	84.0014	ERR9609939
38	122	3850866	72158	101	2287	12324	42610	219091	69	94.027	ERR9609940
39	153	3894542	61577	107	2850	10417	35350	153239	70	94.3457	ERR9609941
40	223	3853408	55281	100	717	4203	21215	183226	78	82.2314	ERR9609943
43	183	3901406	109957	104	373	2036	18346	220224	90	93.357	ERR9609944
44	116	3974994	82107	105	2237	16593	48001	235838	79	95.2916	ERR9609945
49	107	3937182	104715	101	771	8731	55035	292477	96	95.1023	ERR9609946
50	92	3891161	99017	105	1683	26627	60112	222183	110	94.5407	ERR9609948
51	202	3925751	59283	107	612	5674	24503	160184	81	92.3584	ERR9609949
52	132	3938243	102393	105	1154	7821	40272	222185	64	95.4336	ERR9609950
53	182	3917404	59167	117	850	8406	31032	173201	100	91.4834	ERR9609951
54	107	3982200	111858	105	966	8320	44399	354753	73	84.3861	ERR9609952
55	148	3939862	94024	112	424	5697	40770	164981	90	91.5521	ERR9609953
56	53	3844293	152939	100	343	26390	113380	433427	89	79.7086	ERR9609954
58	85	4037387	154954	131	965	11845	62940	419820	105	84.6041	ERR9609955
59	123	3790884	53275	120	6282	22357	45643	148189	43	76.8907	ERR9609956
60	155	4006050	63732	105	2046	10153	37038	221905	59	95.1211	ERR9609958
61	188	3900156	47204	105	2404	9099	26627	139983	34	95.1738	ERR9609959
64	189	3875251	66852	101	1237	6624	23967	246145	50	84.5175	ERR9609960
65	125	3957546	97298	105	1023	10447	36808	222232	52	94.3979	ERR9609961
66	98	3896790	102236	101	824	20716	60285	312360	34	94.3177	ERR9609962
68	229	3902076	36848	105	2293	8640	23993	106249	47	95.0223	ERR9609963
69	73	3872010	109932	111	6505	28685	93681	288985	70	83.8603	ERR9609964
70	90	3897271	109957	105	1007	23146	60285	312360	60	94.4456	ERR9609966
71	104	3931951	109957	101	1945	15478	50054	292477	57	95.0377	ERR9609967
72	225	3880417	59167	112	437	3782	20337	165654	62	93.257	ERR9609968
77	128	3940382	130859	105	1138	3239	32449	260542	105	95.0571	ERR9609969
80	147	3926153	63906	105	2065	13588	36570	168728	81	95.3894	ERR9609971
85	115	3976611	99708	105	1154	11208	47147	250454	130	94.4496	ERR9609973
86	143	3925099	66528	105	2675	10509	34794	193128	67	95.0233	ERR9609974
90	123	3930886	90443	105	1338	11208	39319	193114	68	95.3545	ERR9609976
91	223	3795971	33778	104	3557	9209	21405	144293	63	94.0222	ERR9609977
92	129	3927635	79106	105	1338	11208	39614	218414	124	95.5466	ERR9609978
93	178	3800347	46427	102	3285	10484	34283	114490	62	93.9702	ERR9609979
95	190	3957146	48637	107	1088	9272	29634	202555	98	92.5337	ERR9609980
98	134	3866150	69430	105	2652	10573	38844	167723	67	94.434	ERR9609981
100	89	3930161	167723	101	751	3640	57055	292477	52	95.0561	ERR9609901
101	199	3938723	43796	105	2748	9682	26817	134791	60	95.3202	ERR9609902
103	495	3742918	11747	112	2217	5067	9944	57762	28	94.3374	ERR9609903
104	183	3982001	47976	105	3351	10555	28987	137304	55	95.3367	ERR9609904
105	124	3929718	90544	101	2236	11543	46948	247816	120	95.0472	ERR9609905
107	176	3805470	41207	105	4080	11842	31261	121213	59	94.2068	ERR9609906
108	220	3795896	32891	105	3081	8924	25846	146507	63	94.2519	ERR9609907
110	167	3905801	59146	105	2190	9234	33383	138999	78	94.9162	ERR9609909
111	144	3877679	61296	105	2956	11208	39421	241056	134	95.0242	ERR9609910
112	209	3879954	47928	125	1838	8475	25588	132836	96	92.2419	ERR9609911
113	171	3879035	48156	105	3281	9838	30636	143985	84	94.3767	ERR9609912
117	253	3844592	36231	104	1084	7488	20172	133363	76	85.6286	ERR9609913
119	189	3979610	40937	104	5130	13408	31417	122358	72	78.4973	ERR9609914
120	252	3793607	32553	112	2914	8271	19312	92617	48	95.0856	ERR9609916
121	211	3819834	45257	109	1561	7037	24684	187849	98	82.0706	ERR9609917
122	133	3750932	55553	104	4554	18707	44199	138548	68	87.0004	ERR9609918
124	164	3907510	49662	112	2924	12157	32642	209762	97	95.3685	ERR9609919
125	213	3944031	40729	108	2732	9046	27175	109973	66	95.1705	ERR9609920
126	163	3800433	53640	105	2793	13216	32667	141200	93	77.7371	ERR9609921
811	171	3921985	54123	105	2065	10426	32976	147482	69	95.4043	ERR9609972

## Sheet: Sheet2
ID		Accession	Average Read Depth of Mapped Region	Breadth of coverage(%)
2_S1	2	ERR9609933	53	92.2165
3_S4	3	ERR9609942	15	85.0603
4_S22	4	ERR9609947	88	95.1872
5_S23	5	ERR9609957	39	95.0347
6_S24	6	ERR9609965	45	95.0016
7_S25	7	ERR9609970	57	84.7124
8_S7	8	ERR9609975	33	95.0329
9_S1	9	ERR9609982	50	78.0113
10_S10	10	ERR9609908	44	95.0569
11_S3	11	ERR9609915	50	86.6568
13_S13	13	ERR9609922	58	93.7273
14_S16	14	ERR9609923	74	95.1574
17_S19	17	ERR9609924	65	94.955
18_S5	18	ERR9609925	69	92.4241
20_S22	20	ERR9609926	40	84.0264
22_S5	22	ERR9609927	62	92.2141
23_S7	23	ERR9609928	72	79.1413
24_S8	24	ERR9609929	59	92.2894
25_S11	25	ERR9609930	57	95.0397
27_S14	27	ERR9609931	56	84.4381
28_S9	28	ERR9609932	99	89.8393
31_S11	31	ERR9609934	82	95.2418
32_S13	32	ERR9609935	78	93.4378
34_S20	34	ERR9609936	54	94.0409
35_S23	35	ERR9609937	59	92.3066
36_S3	36	ERR9609938	54	95.3159
37_S6	37	ERR9609939	50	84.0014
38_S9	38	ERR9609940	69	94.027
39_S12	39	ERR9609941	70	94.3457
40_S15	40	ERR9609943	78	82.2314
43_S2	43	ERR9609944	90	93.357
44_S4	44	ERR9609945	79	95.2916
49_S15	49	ERR9609946	96	95.1023
50_S6	50	ERR9609948	110	94.5407
51_S18	51	ERR9609949	81	92.3584
52_S8	52	ERR9609950	64	95.4336
53_S21	53	ERR9609951	100	91.4834
54_S10	54	ERR9609952	73	84.3861
55_S12	55	ERR9609953	90	91.5521
56_S14	56	ERR9609954	89	79.7086
58_S16	58	ERR9609955	105	84.6041
59_S23	59	ERR9609956	43	76.8907
60_S24	60	ERR9609958	59	95.1211
61_S25	61	ERR9609959	34	95.1738
64_S22	64	ERR9609960	50	84.5175
65_S21	65	ERR9609961	52	94.3979
66_S20	66	ERR9609962	34	94.3177
68_S1	68	ERR9609963	47	95.0223
69_S19	69	ERR9609964	70	83.8603
70_S18	70	ERR9609966	60	94.4456
71_S2	71	ERR9609967	57	95.0377
72_S3	72	ERR9609968	62	93.257
77_S6	77	ERR9609969	105	95.0571
80_S6	80	ERR9609971	81	95.3894
85_S19	85	ERR9609973	130	94.4496
86_S10	86	ERR9609974	67	95.0233
90_S11	90	ERR9609976	68	95.3545
91_S17	91	ERR9609977	63	94.0222
92_S11	92	ERR9609978	124	95.5466
93_S17	93	ERR9609979	62	93.9702
95_S12	95	ERR9609980	98	92.5337
98_S13	98	ERR9609981	67	94.434
100_S16	100	ERR9609901	52	95.0561
101_S15	101	ERR9609902	60	95.3202
103_S24	103	ERR9609903	28	94.3374
104_S14	104	ERR9609904	55	95.3367
105_S14	105	ERR9609905	120	95.0472
107_S13	107	ERR9609906	59	94.2068
108_S12	108	ERR9609907	63	94.2519
110_S15	110	ERR9609909	78	94.9162
111_S18	111	ERR9609910	134	95.0242
112_S16	112	ERR9609911	96	92.2419
113_S18	113	ERR9609912	84	94.3767
117_S17	117	ERR9609913	76	85.6286
119_S23	119	ERR9609914	72	78.4973
120_S19	120	ERR9609916	48	95.0856
121_S22	121	ERR9609917	98	82.0706
122_S20	122	ERR9609918	68	87.0004
124_S21	124	ERR9609919	97	95.3685
125_S21	125	ERR9609920	66	95.1705
126_S20	126	ERR9609921	93	77.7371
811_S7	811	ERR9609972	69	95.4043
